# Supplementary material for: Genome-wide association analysis on normal hearing function identifies PCDH20 and SLC28A3 as candidates for hearing function and loss
Source: Hum Mol Genet. 2015 Jul 17;24(19):5655–64. doi: 10.1093/hmg/ddv279 (PMC4572074; doi:10.1093/hmg/ddv279)
Supplement: Supplementary Data [file supp_ddv279_ddv279supp_table1.xlsx]

## Sheet: Risultati_META_NO_SR.txt
SNP	Chromosome	Position	Effect Allele	Altern. Allele	N	Beta	SE beta	p	Dir	N pop.	Trait and model
rs7032430	9	86714002	A	C	2146	0.036272	0.00637475	1.2707e-08	++++	4	0.5kHz add
rs17366218	2	183018746	G	A	1223	-0.207172	0.0368097	1.8212e-08	-?-?	2	4kHz dom
rs78043697	13	62467039	C	T	1662	0.113473	0.0201655	1.83257e-08	+++?	3	2kHz dom
rs7032430	9	86714002	A	C	2146	0.0443487	0.0078836	1.85043e-08	++++	4	0.5kHz dom
rs7032430	9	86714002	A	C	2151	0.0306084	0.00553143	3.13821e-08	++++	4	PTAL add
rs6562215	13	62461175	C	A	1658	0.107315	0.0195718	4.17776e-08	+++?	3	2kHz dom
rs113861510	13	62460437	C	A	1662	0.107101	0.0195709	4.43856e-08	+++?	3	2kHz dom
rs6562214	13	62461153	T	A	1662	0.107099	0.0195708	4.43964e-08	+++?	3	2kHz dom
rs7327283	13	62461031	A	T	1662	0.107099	0.0195708	4.43977e-08	+++?	3	2kHz dom
rs955473	13	62464099	C	G	1662	0.107458	0.0196703	4.68286e-08	+++?	3	2kHz dom
rs8001512	13	62462756	T	C	1662	0.107385	0.0196611	4.71292e-08	+++?	3	2kHz dom
rs9670282	13	62463604	T	C	1662	0.10739	0.0196635	4.72401e-08	+++?	3	2kHz dom
rs9670292	13	62463792	T	C	1662	0.107391	0.0196638	4.72558e-08	+++?	3	2kHz dom
rs74460525	13	62465509	A	G	1662	0.107406	0.0196671	4.72985e-08	+++?	3	2kHz dom
rs78043697	13	62467039	C	T	1662	0.110345	0.0202399	4.98518e-08	+++?	3	2kHz overd
rs7032430	9	86714002	A	C	2151	0.0372487	0.00685397	5.49137e-08	++++	4	PTAL dom
rs111887296	13	62453763	C	T	1662	0.106309	0.0196396	6.19813e-08	+++?	3	2kHz dom
rs113274536	13	62452332	C	T	1662	0.106309	0.0196396	6.19813e-08	+++?	3	2kHz dom
rs75281867	13	62452875	T	C	1662	0.106309	0.0196396	6.19813e-08	+++?	3	2kHz dom
rs77604362	13	62453072	C	T	1662	0.106309	0.0196396	6.19813e-08	+++?	3	2kHz dom
rs17366218	2	183018746	G	A	1223	-0.205328	0.037937	6.22053e-08	-?-?	2	4kHz overd
rs62253194	3	54308082	C	G	2146	0.0766155	0.0141888	6.6743e-08	++++	4	0.5kHz overd
rs2243805	2	128407499	A	G	2142	0.0675981	0.0125326	6.89863e-08	++++	4	4kHz dom
rs10975169	9	5538440	T	C	2136	0.0807525	0.0150433	7.96107e-08	++++	4	PTAH overd
rs79564751	13	62469316	C	T	1662	0.111634	0.0207985	7.98771e-08	+++?	3	2kHz dom
rs307181	5	6097033	C	T	2145	-0.0327153	0.00609812	8.10326e-08	----	4	0.25Hz overd
rs59001895	9	5538667	A	G	2136	0.0825952	0.0154387	8.80162e-08	++++	4	PTAH overd
rs73139713	7	80448595	A	G	1662	0.171911	0.0321974	9.33142e-08	+++?	3	2kHz overd
rs73139713	7	80448595	A	G	1662	0.169021	0.031842	1.10772e-07	+++?	3	2kHz dom
rs6562215	13	62461175	C	A	1658	0.104162	0.0196273	1.11431e-07	+++?	3	2kHz overd
rs1537298	13	62508934	T	G	1662	-0.11083	0.02089	1.12412e-07	---?	3	2kHz rec
rs9539362	13	62506485	G	A	1662	-0.110828	0.0208898	1.1246e-07	---?	3	2kHz rec
rs9539363	13	62506587	G	A	1662	-0.110828	0.0208898	1.1246e-07	---?	3	2kHz rec
rs7322457	13	62499471	C	T	1662	-0.11082	0.020889	1.12558e-07	---?	3	2kHz rec
rs74324480	12	92862449	G	A	688	-0.18941	0.0357447	1.16458e-07	--??	2	PTAH dom
rs10975169	9	5538440	T	C	2136	0.0775022	0.0146312	1.17685e-07	++++	4	PTAH dom
rs113861510	13	62460437	C	A	1662	0.103947	0.0196264	1.18187e-07	+++?	3	2kHz overd
rs6562214	13	62461153	T	A	1662	0.103945	0.0196263	1.18213e-07	+++?	3	2kHz overd
rs7327283	13	62461031	A	T	1662	0.103945	0.0196263	1.18217e-07	+++?	3	2kHz overd
rs955473	13	62464099	C	G	1662	0.104423	0.0197352	1.21512e-07	+++?	3	2kHz overd
rs67996348	9	5539151	G	T	2136	0.0806405	0.0152408	1.21599e-07	++++	4	PTAH overd
rs59001895	9	5538667	A	G	2136	0.0795857	0.0150423	1.21778e-07	++++	4	PTAH dom
rs6562219	13	62509777	A	G	1662	-0.110583	0.0209015	1.21882e-07	---?	3	2kHz rec
rs8001512	13	62462756	T	C	1662	0.104348	0.0197257	1.22357e-07	+++?	3	2kHz overd
rs9670282	13	62463604	T	C	1662	0.104356	0.0197283	1.2255e-07	+++?	3	2kHz overd
rs74460525	13	62465509	A	G	1662	0.104376	0.0197323	1.22583e-07	+++?	3	2kHz overd
rs9670292	13	62463792	T	C	1662	0.104356	0.0197286	1.22591e-07	+++?	3	2kHz overd
rs59561728	16	78889872	T	C	2147	0.0248606	0.00469999	1.22655e-07	-+++	4	PTAM add
rs71494334	10	129927574	A	G	1706	-0.0443009	0.00840437	1.35556e-07	-?--	3	1kHz dom
rs11610798	12	92859242	G	A	688	-0.187107	0.0355061	1.36626e-07	--??	2	PTAH dom
rs28379376	9	5539247	C	G	2136	0.0802725	0.0152422	1.39069e-07	++++	4	PTAH overd
rs4463979	13	62464305	G	A	1662	0.107718	0.0204598	1.40306e-07	+++?	3	2kHz dom
rs4886385	13	62520492	C	T	1662	-0.0879694	0.016719	1.42777e-07	---?	3	2kHz add
rs6474703	9	12336801	G	A	2147	0.0746058	0.0142114	1.52326e-07	++++	4	PTAM overd
rs67996348	9	5539151	G	T	2136	0.0778681	0.0148446	1.55824e-07	++++	4	PTAH dom
rs113274536	13	62452332	C	T	1662	0.103166	0.0196985	1.62976e-07	+++?	3	2kHz overd
rs75281867	13	62452875	T	C	1662	0.103166	0.0196985	1.62976e-07	+++?	3	2kHz overd
rs77604362	13	62453072	C	T	1662	0.103166	0.0196985	1.62976e-07	+++?	3	2kHz overd
rs111887296	13	62453763	C	T	1662	0.103166	0.0196985	1.62976e-07	+++?	3	2kHz overd
rs9883230	3	2060262	A	C	2138	-0.0548311	0.0104711	1.6373e-07	----	4	4kHz overd
rs2183953	13	62511438	T	C	1662	-0.109397	0.020903	1.66274e-07	---?	3	2kHz rec
rs7982011	13	62511135	G	A	1662	-0.109394	0.0209029	1.66387e-07	---?	3	2kHz rec
rs28379376	9	5539247	C	G	2136	0.077495	0.0148504	1.8051e-07	++++	4	PTAH dom
rs12341331	9	5541877	A	G	2136	0.0804121	0.0154219	1.84661e-07	++++	4	PTAH overd
rs75679549	12	92858047	T	G	688	-0.18382	0.0352622	1.85871e-07	--??	2	PTAH dom
rs17251648	12	92850903	A	G	688	-0.184104	0.0353284	1.8761e-07	--??	2	PTAH dom
rs9836662	3	2061395	C	T	2142	-0.0545767	0.0104789	1.9063e-07	----	4	4kHz overd
rs74324480	12	92862449	G	A	688	-0.191483	0.0367656	1.90674e-07	--??	2	PTAH overd
rs7789411	7	28908059	T	C	2136	-0.0997964	0.0191851	1.97411e-07	----	4	PTAH rec
rs4413265	3	24746320	G	T	2088	-0.231315	0.0445091	2.02495e-07	----	4	PC3 overd
rs1543403	6	152428704	G	C	2088	0.232733	0.0447907	2.03605e-07	++++	4	PC3 overd
rs35664751	9	86717006	A	G	2146	0.0347419	0.00668907	2.06003e-07	++++	4	0.5kHz add
rs12682969	9	5539929	T	C	2136	0.0792512	0.0152621	2.07292e-07	++++	4	PTAH overd
rs11610798	12	92859242	G	A	688	-0.188057	0.03624	2.11177e-07	--??	2	PTAH overd
rs79564751	13	62469316	C	T	1662	0.108273	0.0208742	2.13801e-07	+++?	3	2kHz overd
rs9842455	3	2062584	C	T	2142	-0.0542325	0.0104599	2.16242e-07	----	4	4kHz overd
rs4446165	3	24737910	G	T	2088	-0.236309	0.0455827	2.16965e-07	----	4	PC3 overd
rs28880585	3	13998964	C	T	2136	0.0528434	0.0101963	2.18805e-07	++++	4	PTAH overd
rs4536767	3	24745777	C	T	2088	-0.231076	0.0446156	2.22763e-07	----	4	PC3 overd
rs9510071	13	22852274	G	A	2088	0.255126	0.049282	2.25647e-07	++++	4	PC3 overd
rs67919113	9	5544992	A	G	2136	0.0796772	0.0154046	2.31235e-07	++++	4	PTAH overd
rs72689418	9	5545183	C	G	2136	0.0796709	0.0154038	2.31421e-07	++++	4	PTAH overd
rs10975167	9	5538407	T	C	2136	0.0797526	0.0154234	2.32989e-07	++++	4	PTAH overd
rs2514472	11	80871944	C	T	1840	-0.0638511	0.0123497	2.33772e-07	?--?	2	0.5kHz add
rs76251400	12	92845457	T	C	688	-0.182629	0.035336	2.36166e-07	--??	2	PTAH dom
rs6474704	9	12336809	T	C	2147	0.0730822	0.0141504	2.40858e-07	++++	4	PTAM overd
rs12685815	9	5540326	A	C	2136	0.0788169	0.0152733	2.46394e-07	++++	4	PTAH overd
rs117247168	13	62436303	C	T	1662	0.111029	0.0215177	2.47122e-07	+++?	3	2kHz dom
rs1543404	6	152428838	T	C	2088	0.231385	0.0448473	2.47736e-07	++++	4	PC3 overd
rs12685805	9	5540215	G	C	2136	0.0790404	0.0153218	2.48701e-07	++++	4	PTAH overd
rs17837141	12	92833965	C	A	688	-0.185743	0.0360581	2.58799e-07	--??	2	PTAH dom
rs12682969	9	5539929	T	C	2136	0.0765636	0.0148651	2.59684e-07	++++	4	PTAH dom
rs2514496	11	80860642	C	T	1840	-0.0637507	0.012385	2.64092e-07	?--?	2	0.5kHz add
rs12019412	9	133866894	T	G	1656	0.0713809	0.0138739	2.67538e-07	+++?	3	4kHz add
rs4241530	3	24742800	C	A	2088	-0.229869	0.04473	2.76143e-07	----	4	PC3 overd
rs1537298	13	62508934	T	G	1662	0.107865	0.0209895	2.76194e-07	+++?	3	2kHz overd
rs9539362	13	62506485	G	A	1662	0.107862	0.0209893	2.7631e-07	+++?	3	2kHz overd
rs9539363	13	62506587	G	A	1662	0.107862	0.0209893	2.7631e-07	+++?	3	2kHz overd
rs7322457	13	62499471	C	T	1662	0.107852	0.0209889	2.76937e-07	+++?	3	2kHz overd
rs2461668	11	80864354	A	G	1840	-0.0641745	0.0124899	2.775e-07	?--?	2	0.5kHz add
rs9762865	4	185811473	T	C	2142	0.0818446	0.0159481	2.86766e-07	-+++	4	2kHz rec
rs75679549	12	92858047	T	G	688	-0.18456	0.0359634	2.86848e-07	--??	2	PTAH overd
rs17251648	12	92850903	A	G	688	-0.184814	0.036019	2.88173e-07	--??	2	PTAH overd
rs10975167	9	5538407	T	C	2136	0.0768186	0.0149925	2.99438e-07	++++	4	PTAH dom
rs6562219	13	62509777	A	G	1662	0.107597	0.0210036	3.01031e-07	+++?	3	2kHz overd
rs4411832	3	24743937	G	A	2088	-0.229688	0.0448412	3.019e-07	----	4	PC3 overd
rs282128	6	89967855	T	C	2096	0.304656	0.0595522	3.12445e-07	++++	4	PC1 rec
rs79258098	7	80428147	C	T	1229	0.217759	0.0425745	3.14098e-07	+?+?	2	2kHz overd
rs117601192	7	139544529	T	C	694	-0.250817	0.04905	3.16242e-07	--??	2	4kHz dom
rs62487176	7	153816640	G	A	1656	0.117438	0.0229784	3.20821e-07	-++?	3	4kHz overd
rs62253194	3	54308082	C	G	2146	0.0703795	0.0137726	3.21964e-07	++++	4	0.5kHz dom
rs2512096	11	80866253	C	A	1840	-0.0635822	0.0124456	3.2417e-07	?--?	2	0.5kHz add
rs2512118	11	80865196	G	A	1840	-0.0635838	0.0124474	3.2526e-07	?--?	2	0.5kHz add
rs2512095	11	80865791	A	G	1840	-0.063575	0.0124465	3.25835e-07	?--?	2	0.5kHz add
rs2512094	11	80865729	C	A	1840	-0.0635717	0.0124466	3.26368e-07	?--?	2	0.5kHz add
rs2461670	11	80867591	T	C	1840	-0.0635697	0.012447	3.2688e-07	?--?	2	0.5kHz add
rs117601192	7	139544529	T	C	694	-0.250701	0.0490889	3.27154e-07	--??	2	4kHz overd
rs2514491	11	80863521	G	C	1840	-0.0636091	0.0124566	3.2822e-07	?--?	2	0.5kHz add
rs2461667	11	80863664	A	C	1840	-0.0635991	0.0124552	3.28638e-07	?--?	2	0.5kHz add
rs12341331	9	5541877	A	G	2136	0.0765761	0.0149988	3.29927e-07	++++	4	PTAH dom
rs2512114	11	80862726	A	C	1840	-0.0636073	0.0124616	3.32116e-07	?--?	2	0.5kHz add
rs2512113	11	80862634	G	A	1840	-0.0636074	0.0124618	3.32175e-07	?--?	2	0.5kHz add
rs1484412	1	49219384	A	G	2088	0.210243	0.0411948	3.33199e-07	++++	4	PC3 overd
rs2512116	11	80864176	G	A	1840	-0.0630689	0.0123606	3.35367e-07	?--?	2	0.5kHz add
rs2514474	11	80868734	T	C	1840	-0.0634804	0.0124446	3.37827e-07	?--?	2	0.5kHz add
rs183883028	19	44011501	C	T	2100	0.316206	0.0620117	3.41206e-07	++++	4	PC2 dom
rs282127	6	89958964	G	A	2096	0.301369	0.0591162	3.43442e-07	++++	4	PC1 rec
rs2461668	11	80864354	A	G	1407	-0.0679927	0.0133383	3.44081e-07	?--?	2	0.5kHz rec
rs9848302	3	2064062	G	A	2142	-0.0537389	0.0105427	3.44645e-07	----	4	4kHz overd
rs2461663	11	80862270	A	G	1840	-0.0635203	0.0124636	3.46018e-07	?--?	2	0.5kHz add
rs9860096	3	2063091	A	G	2142	-0.0534231	0.0104824	3.4611e-07	----	4	4kHz overd
rs2514489	11	80865359	C	A	1840	-0.0634364	0.0124482	3.46843e-07	?--?	2	0.5kHz add
rs2512112	11	80861776	A	G	1840	-0.0635125	0.0124648	3.48129e-07	?--?	2	0.5kHz add
rs2514495	11	80861818	T	C	1840	-0.0635106	0.0124646	3.4826e-07	?--?	2	0.5kHz add
rs2461662	11	80861356	A	G	1840	-0.0635107	0.0124651	3.48563e-07	?--?	2	0.5kHz add
rs2512125	11	80871776	T	A	1840	-0.063609	0.0124868	3.5039e-07	?--?	2	0.5kHz add
rs2514471	11	80874314	T	C	1840	-0.0639079	0.0125462	3.50983e-07	?--?	2	0.5kHz add
rs2514473	11	80871770	A	T	1840	-0.0636029	0.0124864	3.5104e-07	?--?	2	0.5kHz add
rs11615288	12	92836975	T	A	688	-0.18154	0.0356399	3.51081e-07	--??	2	PTAH dom
rs2514470	11	80874599	G	A	1840	-0.0639367	0.0125524	3.51333e-07	?--?	2	0.5kHz add
rs12407980	1	49220637	A	G	2086	0.208133	0.0408619	3.51385e-07	++++	4	PC3 overd
rs2512111	11	80860445	A	G	1840	-0.0634732	0.0124682	3.56566e-07	?--?	2	0.5kHz add
rs2512126	11	80871602	C	G	1840	-0.0635419	0.0124826	3.57201e-07	?--?	2	0.5kHz add
rs10092297	8	18474610	T	G	2096	-0.210981	0.0414562	3.59488e-07	----	4	PC1 overd
rs10092297	8	18474610	T	G	2096	-0.210981	0.0414562	3.59488e-07	----	4	PC2 overd
rs13266017	8	18474596	A	C	2096	-0.210948	0.0414542	3.60538e-07	----	4	PC1 overd
rs13266017	8	18474596	A	C	2096	-0.210948	0.0414542	3.60538e-07	----	4	PC2 overd
rs2512117	11	80864388	A	G	1840	-0.0635945	0.0124986	3.61609e-07	?--?	2	0.5kHz add
rs4463979	13	62464305	G	A	1662	0.104462	0.0205322	3.62411e-07	+++?	3	2kHz overd
rs76251400	12	92845457	T	C	688	-0.183273	0.0360229	3.62476e-07	--??	2	PTAH overd
rs1996846	11	80875461	G	A	1840	-0.0642844	0.012637	3.63802e-07	?--?	2	0.5kHz add
rs183883028	19	44011501	C	T	2100	0.248126	0.048794	3.67289e-07	++++	4	PC2 add
rs17366209	1	49219094	G	A	2088	0.210318	0.0413634	3.68302e-07	++++	4	PC3 overd
rs2183954	13	62393899	T	C	1229	0.116121	0.0228382	3.68624e-07	+?+?	2	2kHz dom
rs7028800	9	5546496	C	A	2136	0.0753498	0.0148232	3.71037e-07	++++	4	PTAH dom
rs74591370	13	62458038	G	T	1229	0.115245	0.0226758	3.72873e-07	+?+?	2	2kHz dom
rs142833427	13	62382925	A	G	1662	0.109383	0.0215331	3.77856e-07	+++?	3	2kHz dom
rs7028800	9	5546496	C	A	2136	0.0773493	0.0152285	3.789e-07	++++	4	PTAH overd
rs2514496	11	80860642	C	T	1407	-0.0673257	0.0132695	3.90088e-07	?--?	2	0.5kHz rec
rs59748722	9	5554770	T	C	2136	0.0775863	0.0152944	3.91912e-07	++++	4	PTAH overd
rs17837141	12	92833965	C	A	688	-0.186564	0.0367777	3.92122e-07	--??	2	PTAH overd
rs2512096	11	80866253	C	A	1407	-0.0673406	0.0132803	3.96361e-07	?--?	2	0.5kHz rec
rs2512118	11	80865196	G	A	1407	-0.0673512	0.0132831	3.96866e-07	?--?	2	0.5kHz rec
rs2514491	11	80863521	G	C	1407	-0.0674067	0.0132953	3.97911e-07	?--?	2	0.5kHz rec
rs2512095	11	80865791	A	G	1407	-0.0673369	0.0132817	3.98035e-07	?--?	2	0.5kHz rec
rs2461667	11	80863664	A	C	1407	-0.0673932	0.0132934	3.98493e-07	?--?	2	0.5kHz rec
rs2512094	11	80865729	C	A	1407	-0.0673331	0.0132818	3.98727e-07	?--?	2	0.5kHz rec
rs2461670	11	80867591	T	C	1407	-0.0673284	0.0132821	3.99691e-07	?--?	2	0.5kHz rec
rs4684169	3	14012388	T	C	2136	0.0470429	0.00928053	3.9994e-07	++++	4	PTAH overd
rs2512114	11	80862726	A	C	1407	-0.0674229	0.0133019	4.00583e-07	?--?	2	0.5kHz rec
rs1817697	3	14013539	G	C	2136	0.0470399	0.00928053	4.0061e-07	++++	4	PTAH overd
rs2512113	11	80862634	G	A	1407	-0.0674232	0.0133021	4.00685e-07	?--?	2	0.5kHz rec
rs2183953	13	62511438	T	C	1662	0.106416	0.0210029	4.04732e-07	+++?	3	2kHz overd
rs7982011	13	62511135	G	A	1662	0.106412	0.0210027	4.05002e-07	+++?	3	2kHz overd
rs4684170	3	14012502	G	A	2136	0.0470159	0.0092812	4.06883e-07	++++	4	PTAH overd
rs67933188	3	14015184	C	A	2136	0.047011	0.00928115	4.07942e-07	++++	4	PTAH overd
rs2512097	11	80867007	C	T	1840	-0.0628957	0.0124176	4.08295e-07	?--?	2	0.5kHz add
rs2512098	11	80867185	T	C	1840	0.0628829	0.0124168	4.09823e-07	?++?	2	0.5kHz add
rs7977726	12	88618152	G	T	681	-0.0684679	0.0135203	4.10364e-07	--??	2	PTAM overd
rs61276202	3	14021080	C	A	2136	0.0469977	0.00928135	4.1127e-07	++++	4	PTAH overd
rs78103375	13	62401301	A	T	1229	0.106034	0.0209402	4.11272e-07	+?+?	2	2kHz dom
rs59748722	9	5554770	T	C	2136	0.075357	0.014884	4.12824e-07	++++	4	PTAH dom
rs4685055	3	14010842	G	A	2136	0.0474519	0.00937323	4.13797e-07	++++	4	PTAH overd
rs72689418	9	5545183	C	G	2136	0.075874	0.0149876	4.13888e-07	++++	4	PTAH dom
rs2514474	11	80868734	T	C	1407	-0.0672236	0.0132791	4.14113e-07	?--?	2	0.5kHz rec
rs67919113	9	5544992	A	G	2136	0.0758745	0.0149881	4.14211e-07	++++	4	PTAH dom
rs2461663	11	80862270	A	G	1407	-0.0673425	0.0133049	4.16039e-07	?--?	2	0.5kHz rec
rs2512112	11	80861776	A	G	1407	-0.0673374	0.0133066	4.18272e-07	?--?	2	0.5kHz rec
rs2514495	11	80861818	T	C	1407	-0.0673355	0.0133065	4.18457e-07	?--?	2	0.5kHz rec
rs2461662	11	80861356	A	G	1407	-0.0673381	0.013307	4.18505e-07	?--?	2	0.5kHz rec
rs2512126	11	80871602	C	G	1407	-0.0673843	0.0133191	4.2094e-07	?--?	2	0.5kHz rec
rs2514471	11	80874314	T	C	1407	-0.0676366	0.0133698	4.21668e-07	?--?	2	0.5kHz rec
rs2512116	11	80864176	G	A	1407	-0.0666951	0.013184	4.21909e-07	?--?	2	0.5kHz rec
rs2514470	11	80874599	G	A	1407	-0.0676594	0.0133752	4.22394e-07	?--?	2	0.5kHz rec
rs2514489	11	80865359	C	A	1407	-0.0671859	0.0132842	4.24564e-07	?--?	2	0.5kHz rec
rs2512125	11	80871776	T	A	1407	-0.0673325	0.0133154	4.26467e-07	?--?	2	0.5kHz rec
rs12685815	9	5540326	A	C	2136	0.0751506	0.0148616	4.26563e-07	++++	4	PTAH dom
rs2514473	11	80871770	A	T	1407	-0.0673291	0.0133151	4.26832e-07	?--?	2	0.5kHz rec
rs4926752	1	49218770	C	T	2088	0.210714	0.0416759	4.28095e-07	++++	4	PC3 overd
rs1996846	11	80875461	G	A	1407	-0.068011	0.0134535	4.29779e-07	?--?	2	0.5kHz rec
rs7620002	3	24741970	A	G	2088	-0.226898	0.0448906	4.31625e-07	----	4	PC3 overd
rs2512111	11	80860445	A	G	1407	-0.0672674	0.0133093	4.32279e-07	?--?	2	0.5kHz rec
rs12685805	9	5540215	G	C	2136	0.0753018	0.0149059	4.37626e-07	++++	4	PTAH dom
rs2512117	11	80864388	A	G	1407	-0.0674355	0.0133491	4.37921e-07	?--?	2	0.5kHz rec
rs4684325	3	2064776	C	T	2142	-0.0529653	0.0104926	4.46778e-07	----	4	4kHz overd
rs56672936	3	2061476	A	C	2142	-0.0524439	0.0103913	4.49085e-07	----	4	4kHz overd
rs79956842	13	62422107	T	G	1229	0.105622	0.020929	4.49587e-07	+?+?	2	2kHz dom
rs9866821	3	2064959	A	G	2142	-0.0529497	0.0104924	4.50005e-07	----	4	4kHz overd
rs9847008	3	2063046	G	T	2142	-0.0529174	0.0104875	4.51659e-07	----	4	4kHz overd
rs2345435	1	75193271	C	T	2139	0.0370321	0.0073409	4.54424e-07	-+++	4	1kHz rec
rs3934760	3	24746641	G	A	2082	-0.223622	0.0443368	4.5658e-07	----	4	PC3 overd
rs9818824	3	2062494	G	C	2142	-0.0523722	0.0103914	4.6561e-07	----	4	4kHz overd
rs58484785	3	14025912	G	A	2136	0.0467668	0.00928669	4.75618e-07	++++	4	PTAH overd
rs9875433	3	2069405	C	A	2142	-0.0530335	0.0105329	4.77709e-07	----	4	4kHz overd
rs4858640	3	24741300	A	T	2088	-0.225628	0.0448135	4.78263e-07	----	4	PC3 overd
rs58916423	5	26942126	C	A	1664	-0.298305	0.0592569	4.80109e-07	-?--	3	PC3 rec
rs982398	5	26942232	T	A	1664	-0.298282	0.0592533	4.80322e-07	-?--	3	PC3 rec
rs57562032	5	26942085	T	A	1664	-0.298311	0.0592595	4.80415e-07	-?--	3	PC3 rec
rs2012191	5	26942311	C	G	1664	-0.298265	0.0592508	4.8047e-07	-?--	3	PC3 rec
rs1332392	13	62505194	A	G	1662	-0.105879	0.0210365	4.82649e-07	---?	3	2kHz rec
rs79258098	7	80428147	C	T	1229	0.206378	0.0410188	4.8717e-07	+?+?	2	2kHz dom
rs4594604	3	14134712	T	A	2136	0.047086	0.00936001	4.89086e-07	++++	4	PTAH overd
rs10078687	5	26944286	G	A	1664	-0.297732	0.0592247	4.97821e-07	-?--	3	PC3 rec
rs58916423	5	26942126	C	A	1664	0.300598	0.0597951	4.97839e-07	+?++	3	PC3 overd
rs57562032	5	26942085	T	A	1664	0.300611	0.059798	4.97937e-07	+?++	3	PC3 overd
rs982398	5	26942232	T	A	1664	0.300572	0.0597912	4.98136e-07	+?++	3	PC3 overd
rs2012191	5	26942311	C	G	1664	0.300544	0.0597881	4.98682e-07	+?++	3	PC3 overd
rs1479684	5	26945426	C	T	1664	-0.297722	0.0592271	4.9874e-07	-?--	3	PC3 rec
rs7729568	5	26945657	T	G	1664	-0.2977	0.0592314	5.00685e-07	-?--	3	PC3 rec
rs7984132	13	62454601	G	A	1229	0.114703	0.0228217	5.00702e-07	+?+?	2	2kHz dom
rs2512097	11	80867007	C	T	1407	-0.0665323	0.0132456	5.08802e-07	?--?	2	0.5kHz rec
rs10052859	5	26945811	A	T	1664	-0.297114	0.0591515	5.08879e-07	-?--	3	PC3 rec
rs2512098	11	80867185	T	C	1407	0.0665171	0.0132447	5.10879e-07	?++?	2	0.5kHz dom
rs1007586	5	26942758	G	A	1662	0.300936	0.0599398	5.14984e-07	+?++	3	PC3 overd
rs4786608	16	5160728	G	T	2139	0.0336703	0.00671372	5.29929e-07	++++	4	1kHz add
rs282123	6	89960222	T	C	2090	0.29478	0.0587799	5.30362e-07	++++	4	PC1 rec
rs10052859	5	26945811	A	T	1664	0.299238	0.0596837	5.33871e-07	+?++	3	PC3 overd
rs11615288	12	92836975	T	A	688	-0.182152	0.0363366	5.36155e-07	--??	2	PTAH overd
rs2514490	11	80864225	T	C	1840	-0.0618195	0.0123325	5.36645e-07	?--?	2	0.5kHz add
rs3755784	3	9076137	T	G	2134	-0.0500932	0.00999498	5.39131e-07	----	4	PTAH dom
rs77281028	7	10567890	G	A	1229	0.11739	0.023428	5.42439e-07	-?+?	2	2kHz rec
rs143241888	14	101213783	T	C	1664	0.0591048	0.0117971	5.44033e-07	+++?	3	PTAM add
rs4143813	9	5534243	T	C	2136	0.0742035	0.0148215	5.54346e-07	++++	4	PTAH overd
rs4701552	5	26941498	C	G	1664	-0.301538	0.0602402	5.56885e-07	-?--	3	PC3 rec
rs10078687	5	26944286	G	A	1664	0.299085	0.0597601	5.59338e-07	+?++	3	PC3 overd
rs1479684	5	26945426	C	T	1664	0.299061	0.0597641	5.61477e-07	+?++	3	PC3 overd
rs7729568	5	26945657	T	G	1664	0.299039	0.0597712	5.64262e-07	+?++	3	PC3 overd
rs7636363	3	64464720	C	T	2088	0.221177	0.0442304	5.71646e-07	++++	4	PC3 dom
rs28628141	2	163695338	G	T	2119	0.0604785	0.012096	5.73659e-07	++++	4	8kHz rec
rs1964563	8	70322529	C	T	690	-0.299141	0.0598436	5.77153e-07	--??	2	2kHz overd
rs1516887	9	108983067	T	C	2134	-0.0542263	0.0108505	5.80561e-07	----	4	4kHz dom
rs2035658	3	14021668	G	C	2136	0.0461926	0.00924592	5.85335e-07	++++	4	PTAH overd
rs1964563	8	70322529	C	T	690	0.298395	0.0597558	5.92722e-07	++??	2	2kHz rec
rs1382933	5	26950006	G	A	1664	-0.300156	0.0601198	5.95638e-07	-?--	3	PC3 rec
rs10975169	9	5538440	T	C	1650	0.073435	0.0147166	6.0395e-07	+++?	3	PTAH add
rs9825924	3	54573440	T	C	2147	0.039143	0.00784462	6.04464e-07	++++	4	PTAM add
rs7620475	3	2071929	G	A	2142	-0.0524076	0.0105034	6.05038e-07	----	4	4kHz overd
rs7236540	18	3170435	C	T	2119	-0.0398767	0.00799474	6.10481e-07	----	4	8kHz add
rs12172303	22	33122215	A	G	2146	0.0323076	0.00647825	6.12949e-07	++++	4	0.5kHz add
rs4701552	5	26941498	C	G	1664	0.303236	0.0608279	6.19157e-07	+?++	3	PC3 overd
rs7090259	10	5877832	C	T	1183	-0.568712	0.114085	6.19705e-07	-?-?	2	PC3 rec
rs9854889	3	2062184	A	G	2142	-0.0524385	0.01052	6.20693e-07	----	4	4kHz overd
rs7236402	18	3170351	C	T	2119	-0.0398697	0.008001	6.25742e-07	----	4	8kHz add
rs4143813	9	5534243	T	C	2136	0.0718076	0.0144159	6.32071e-07	++++	4	PTAH dom
rs11792972	9	80297766	T	C	2142	0.0469078	0.00942122	6.39298e-07	++++	4	2kHz overd
rs1007586	5	26942758	G	A	1662	0.295607	0.0593772	6.40903e-07	+?++	3	PC3 dom
rs10168838	2	50692819	G	T	688	-0.17882	0.0359206	6.41745e-07	--??	2	PTAH overd
rs34871767	4	37908103	A	G	2088	0.236704	0.047549	6.42065e-07	++++	4	PC3 overd
rs185603359	1	105479890	A	G	1180	-0.1187	0.0238501	6.4605e-07	--?-	3	4kHz dom
rs3847939	12	125636496	A	G	1228	0.0768703	0.0154536	6.5497e-07	+?+?	2	0.5kHz add
rs6772763	3	15702641	C	T	2136	-0.0579194	0.0116458	6.57871e-07	----	4	PTAH rec
rs7235847	18	3171224	G	A	2117	0.0394405	0.00793328	6.6427e-07	++++	4	8kHz add
rs980209	5	26946541	G	A	1664	0.300945	0.0605343	6.64427e-07	+?++	3	PC3 dom
rs117247168	13	62436303	C	T	1662	0.107351	0.0215979	6.6809e-07	+++?	3	2kHz overd
rs1382933	5	26950006	G	A	1664	0.301662	0.0607053	6.72026e-07	+?++	3	PC3 overd
rs8096024	18	3169722	A	T	2119	-0.0399627	0.0080482	6.85543e-07	----	4	8kHz add
rs2461665	11	80862951	C	T	1840	-0.0618378	0.0124564	6.89355e-07	?--?	2	0.5kHz add
rs7624749	3	64464721	A	G	2088	0.21715	0.0437828	7.06005e-07	++++	4	PC3 dom
rs12019412	9	133866894	T	G	1656	0.089169	0.0179793	7.06585e-07	+++?	3	4kHz rec
rs11859430	16	20390825	T	C	2096	0.21286	0.0429333	7.12488e-07	++++	4	PC1 add
rs1825902	3	14007730	G	A	2136	0.0453654	0.00915114	7.14622e-07	++++	4	PTAH overd
rs7867013	9	108982542	G	C	2141	-0.0534742	0.010793	7.25154e-07	----	4	4kHz dom
rs2514490	11	80864225	T	C	1407	-0.0652634	0.0131726	7.25187e-07	?--?	2	0.5kHz rec
rs980209	5	26946541	G	A	1664	0.302598	0.0611301	7.41904e-07	+?++	3	PC3 overd
rs4684324	3	2064203	G	A	2142	-0.051593	0.0104265	7.48832e-07	----	4	4kHz overd
rs716152	18	42605872	A	C	2086	-0.208246	0.0420956	7.53737e-07	----	4	PC1 overd
rs716152	18	42605872	A	C	2086	-0.208246	0.0420956	7.53737e-07	----	4	PC2 overd
rs73140580	3	14145269	T	C	2136	0.0471679	0.0095372	7.58794e-07	++++	4	PTAH overd
rs13185067	5	26963462	C	G	1664	0.299703	0.0606784	7.8442e-07	+?++	3	PC3 dom
rs10168838	2	50692819	G	T	688	0.176711	0.0357859	7.892e-07	++??	2	PTAH rec
rs13331974	16	79165363	G	T	2130	-0.0478637	0.00969633	7.96293e-07	----	4	PTAH overd
rs7865332	9	108977994	G	T	2142	-0.0532518	0.010792	8.04134e-07	----	4	4kHz dom
rs953661	11	80870304	T	A	1840	-0.061323	0.0124279	8.04339e-07	?--?	2	0.5kHz add
rs388910	5	125137593	C	T	2146	0.0328355	0.00665466	8.0474e-07	++++	4	PTAL overd
rs1586515	3	14007451	G	A	2136	0.0458932	0.00930396	8.11205e-07	++++	4	PTAH overd
rs7715570	5	26945128	C	T	1664	-0.294986	0.0598336	8.21838e-07	-?--	3	PC3 rec
rs13185067	5	26963462	C	G	1664	0.302411	0.0613983	8.4191e-07	+?++	3	PC3 overd
rs118035622	17	49905557	G	A	1229	0.116451	0.0236488	8.47185e-07	+?+?	2	2kHz overd
rs4786607	16	5160504	T	C	2139	0.0333475	0.0067737	8.51876e-07	++++	4	1kHz add
rs7866767	9	108982379	T	C	2142	-0.0531196	0.0107912	8.54379e-07	----	4	4kHz dom
rs67996348	9	5539151	G	T	1650	0.0742275	0.0150835	8.60589e-07	+++?	3	PTAH add
rs11996378	8	108684872	T	C	2142	0.0664188	0.0135036	8.71649e-07	++++	4	2kHz overd
rs9944571	18	3172409	G	A	2119	-0.0392665	0.00798423	8.74284e-07	----	4	8kHz add
rs1424109	16	79161973	G	C	2136	-0.047923	0.00974653	8.79141e-07	----	4	PTAH overd
rs28379376	9	5539247	C	G	1650	0.0741915	0.0150893	8.79615e-07	+++?	3	PTAH add
rs58460629	3	13986813	A	C	2136	0.0456556	0.00928616	8.80946e-07	++++	4	PTAH overd
rs7531561	1	161279230	C	G	2142	0.0591912	0.0120399	8.82211e-07	++++	4	2kHz rec
rs4685053	3	13997688	T	C	2136	0.0456522	0.00928607	8.82421e-07	++++	4	PTAH overd
rs138483694	3	13999625	T	C	2136	0.0456498	0.00928624	8.83966e-07	++++	4	PTAH overd
rs6082797	20	22704287	G	A	2145	0.0542792	0.0110418	8.84271e-07	++++	4	0.25Hzrec
rs2461665	11	80862951	C	T	1407	-0.0654476	0.013317	8.8977e-07	?--?	2	0.5kHz rec
rs12172303	22	33122215	A	G	2151	0.0278917	0.00567711	8.96904e-07	++++	4	PTAL add
rs59001895	9	5538667	A	G	1650	0.0746006	0.0151865	9.00173e-07	+++?	3	PTAH add
rs7186720	16	20389421	A	C	2096	0.206457	0.0420364	9.04402e-07	++++	4	PC1 add
rs10767057	11	3458161	A	G	1344	-0.0422988	0.0086185	9.20498e-07	?-?-	2	1kHz add
rs7715570	5	26945128	C	T	1664	0.296403	0.0603949	9.21269e-07	+?++	3	PC3 overd
rs388910	5	125137593	C	T	2141	0.0378133	0.00770495	9.2168e-07	++++	4	0.5kHz overd
rs56220106	2	20882434	C	T	2145	-0.0235979	0.00480867	9.23078e-07	----	4	0.25Hz add
rs954543	3	145586992	T	G	2139	-0.0334169	0.00680968	9.23531e-07	----	4	1kHz dom
rs112462318	16	20399956	G	A	2096	0.205129	0.0418028	9.24477e-07	++++	4	PC1 add
rs1496532	8	86253982	T	C	1633	-0.104294	0.0212582	9.29338e-07	---?	3	8kHz dom
rs59349789	4	75864258	T	A	2142	0.0869294	0.017722	9.33478e-07	+-++	4	4kHz rec
rs2148923	20	22701756	T	C	2145	0.0541836	0.0110498	9.40999e-07	++++	4	0.25Hzrec
rs2066404	1	215883235	C	A	1183	0.520733	0.1062	9.42202e-07	+?+?	2	PC3 rec
rs2246472	1	215883434	C	T	1183	0.520713	0.106202	9.43601e-07	+?+?	2	PC3 rec
rs7236817	18	3171190	T	C	2118	-0.0389335	0.00794705	9.62713e-07	----	4	8kHz add
rs12155991	8	18476926	G	A	2096	-0.209055	0.0426749	9.64342e-07	----	4	PC1 overd
rs12155991	8	18476926	G	A	2096	-0.209055	0.0426749	9.64342e-07	----	4	PC2 overd
rs1842252	5	26943416	C	T	2088	-0.269079	0.0549298	9.65217e-07	----	4	PC3 rec
rs66595853	3	2063250	T	G	2142	-0.0510052	0.0104158	9.73552e-07	----	4	4kHz overd
rs35664751	9	86717006	A	G	2151	0.0284807	0.0058177	9.80389e-07	-+++	4	PTAL add
rs6474703	9	12336801	G	A	2147	0.0670402	0.0136964	9.84464e-07	++++	4	PTAM dom
rs12172292	22	33122204	A	C	2146	0.0317096	0.00647902	9.87049e-07	++++	4	0.5kHz add
rs9926996	16	20395908	C	T	2096	0.204557	0.0417974	9.88043e-07	++++	4	PC1 add
rs9939434	16	20396958	C	A	2096	0.204568	0.0418004	9.88456e-07	++++	4	PC1 add
rs953661	11	80870304	T	A	1407	-0.0649151	0.0132668	9.92855e-07	?--?	2	0.5kHz rec
rs6506080	18	3170259	G	A	2119	-0.0393075	0.00803334	9.92867e-07	----	4	8kHz add
