# Supplementary material for: Genome-wide association analysis on normal hearing function identifies PCDH20 and SLC28A3 as candidates for hearing function and loss
Source: Hum Mol Genet. 2015 Jul 17;24(19):5655–64. doi: 10.1093/hmg/ddv279 (PMC4572074; doi:10.1093/hmg/ddv279)
Supplement: Supplementary Data [file supp_ddv279_ddv279supp_table2.xlsx]

## Sheet: Second_stage_replica.txt
SNP	Orig. p-value	Trait and Model	Chr.	Pos.	EA	AA	N	Beta	SE beta	Final p-value	Dir	N pop.
rs78043697	1.83e-08	2kHz dom	13	62467039	C	T	2155	0.119997	0.0192663	4.71e-10	+++?+	4
rs78043697	4.99e-08	2kHz overd	13	62467039	C	T	2155	0.11746	0.0193443	1.26e-09	+++?+	4
rs79564751	7.99e-08	2kHz dom	13	62469316	C	T	2155	0.119402	0.0199049	1.99e-09	+++?+	4
rs7032430	1.27e-08	0.5kHz add	9	86714002	A	C	2629	0.0352775	0.00591061	2.39e-09	+++++	5
rs6562215	4.18e-08	2kHz dom	13	62461175	C	A	2150	0.110704	0.0186659	3.01e-09	+++?+	4
rs955473	4.68e-08	2kHz dom	13	62464099	C	G	2155	0.110976	0.018752	3.26e-09	+++?+	4
rs74460525	4.73e-08	2kHz dom	13	62465509	A	G	2155	0.110935	0.0187492	3.28e-09	+++?+	4
rs8001512	4.71e-08	2kHz dom	13	62462756	T	C	2155	0.110899	0.0187441	3.29e-09	+++?+	4
rs9670282	4.72e-08	2kHz dom	13	62463604	T	C	2155	0.110911	0.0187461	3.29e-09	+++?+	4
rs9670292	4.73e-08	2kHz dom	13	62463792	T	C	2155	0.110912	0.0187464	3.29e-09	+++?+	4
rs113861510	4.44e-08	2kHz dom	13	62460437	C	A	2155	0.11042	0.018665	3.3e-09	+++?+	4
rs6562214	4.44e-08	2kHz dom	13	62461153	T	A	2155	0.110418	0.0186649	3.3e-09	+++?+	4
rs7327283	4.44e-08	2kHz dom	13	62461031	A	T	2155	0.110419	0.0186649	3.3e-09	+++?+	4
rs7032430	1.85e-08	0.5kHz dom	9	86714002	A	C	2629	0.0426422	0.00725777	4.22e-09	+++++	5
rs111887296	6.2e-08	2kHz dom	13	62453763	C	T	2155	0.109722	0.0187246	4.63e-09	+++?+	4
rs113274536	6.2e-08	2kHz dom	13	62452332	C	T	2155	0.109722	0.0187246	4.63e-09	+++?+	4
rs75281867	6.2e-08	2kHz dom	13	62452875	T	C	2155	0.109722	0.0187246	4.63e-09	+++?+	4
rs77604362	6.2e-08	2kHz dom	13	62453072	C	T	2155	0.109722	0.0187246	4.63e-09	+++?+	4
rs79564751	2.14e-07	2kHz overd	13	62469316	C	T	2155	0.116377	0.0199712	5.63e-09	+++?+	4
rs117247168	2.47e-07	2kHz dom	13	62436303	C	T	2155	0.119273	0.0205282	6.24e-09	+++?+	4
rs1537298	1.12e-07	2kHz rec	13	62508934	T	G	2155	-0.115096	0.0198398	6.58e-09	---?-	4
rs9539362	1.12e-07	2kHz rec	13	62506485	G	A	2155	-0.115093	0.0198396	6.58e-09	---?-	4
rs9539363	1.12e-07	2kHz rec	13	62506587	G	A	2155	-0.115093	0.0198396	6.58e-09	---?-	4
rs7322457	1.13e-07	2kHz rec	13	62499471	C	T	2155	-0.115086	0.019839	6.59e-09	---?-	4
rs6562219	1.22e-07	2kHz rec	13	62509777	A	G	2155	-0.114617	0.0198518	7.76e-09	---?-	4
rs6562215	1.11e-07	2kHz overd	13	62461175	C	A	2150	0.108089	0.0187255	7.82e-09	+++?+	4
rs955473	1.22e-07	2kHz overd	13	62464099	C	G	2155	0.108478	0.0188199	8.21e-09	+++?+	4
rs74460525	1.23e-07	2kHz overd	13	62465509	A	G	2155	0.108442	0.0188173	8.27e-09	+++?+	4
rs9670282	1.23e-07	2kHz overd	13	62463604	T	C	2155	0.108413	0.0188139	8.29e-09	+++?+	4
rs8001512	1.22e-07	2kHz overd	13	62462756	T	C	2155	0.108398	0.0188117	8.3e-09	+++?+	4
rs9670292	1.23e-07	2kHz overd	13	62463792	T	C	2155	0.108414	0.0188142	8.3e-09	+++?+	4
rs113861510	1.18e-07	2kHz overd	13	62460437	C	A	2155	0.107804	0.0187246	8.54e-09	+++?+	4
rs6562214	1.18e-07	2kHz overd	13	62461153	T	A	2155	0.107803	0.0187245	8.55e-09	+++?+	4
rs7327283	1.18e-07	2kHz overd	13	62461031	A	T	2155	0.107803	0.0187245	8.55e-09	+++?+	4
rs74591370	3.73e-07	2kHz dom	13	62458038	G	T	1722	0.123914	0.0215287	8.62e-09	+?+?+	3
rs78103375	4.11e-07	2kHz dom	13	62401301	A	T	1722	0.114914	0.0200163	9.41e-09	+?+?+	3
rs142833427	3.78e-07	2kHz dom	13	62382925	A	G	2155	0.11789	0.0205441	9.56e-09	+++?+	4
rs7982011	1.66e-07	2kHz rec	13	62511135	G	A	2155	-0.113806	0.0198509	9.86e-09	---?-	4
rs2183953	1.66e-07	2kHz rec	13	62511438	T	C	2153	-0.113721	0.0198516	1.01e-08	---?-	4
rs79956842	4.5e-07	2kHz dom	13	62422107	T	G	1722	0.114532	0.0200066	1.04e-08	+?+?+	3
rs7032430	3.14e-08	PTAL add	9	86714002	A	C	2638	0.029761	0.005213	1.14e-08	+++++	5
rs111887296	1.63e-07	2kHz overd	13	62453763	C	T	2155	0.10712	0.0187873	1.19e-08	+++?+	4
rs113274536	1.63e-07	2kHz overd	13	62452332	C	T	2155	0.10712	0.0187873	1.19e-08	+++?+	4
rs75281867	1.63e-07	2kHz overd	13	62452875	T	C	2155	0.10712	0.0187873	1.19e-08	+++?+	4
rs77604362	1.63e-07	2kHz overd	13	62453072	C	T	2155	0.10712	0.0187873	1.19e-08	+++?+	4
rs7984132	5.01e-07	2kHz dom	13	62454601	G	A	1722	0.123261	0.0216742	1.29e-08	+?+?+	3
rs35664751	2.06e-07	0.5kHz add	9	86717006	A	G	2630	0.0354601	0.00625343	1.42e-08	+++++	5
rs4463979	1.4e-07	2kHz dom	13	62464305	G	A	2155	0.110163	0.0194366	1.45e-08	+++?+	4
rs4886385	1.43e-07	2kHz add	13	62520492	C	T	2155	-0.0908572	0.016058	1.53e-08	---?-	4
rs1537298	2.76e-07	2kHz overd	13	62508934	T	G	2155	0.112461	0.019925	1.66e-08	+++?+	4
rs7322457	2.77e-07	2kHz overd	13	62499471	C	T	2155	0.112448	0.0199244	1.66e-08	+++?+	4
rs9539362	2.76e-07	2kHz overd	13	62506485	G	A	2155	0.112458	0.0199248	1.66e-08	+++?+	4
rs9539363	2.76e-07	2kHz overd	13	62506587	G	A	2155	0.112458	0.0199248	1.66e-08	+++?+	4
rs2243805	6.9e-08	4kHz dom	2	128407499	A	G	2632	0.0685983	0.0121704	1.74e-08	+++++	5
rs117247168	6.68e-07	2kHz overd	13	62436303	C	T	2155	0.115992	0.0205985	1.79e-08	+++?+	4
rs6562219	3.01e-07	2kHz overd	13	62509777	A	G	2155	0.111958	0.0199396	1.97e-08	+++?+	4
rs7032430	5.49e-08	PTAL dom	9	86714002	A	C	2638	0.0359613	0.00642099	2.14e-08	+++++	5
rs7982011	4.05e-07	2kHz overd	13	62511135	G	A	2155	0.111158	0.0199363	2.47e-08	+++?+	4
rs2183953	4.05e-07	2kHz overd	13	62511438	T	C	2153	0.111072	0.0199371	2.53e-08	+++?+	4
rs2183954	3.69e-07	2kHz dom	13	62393899	T	C	1722	0.119955	0.0215606	2.64e-08	+?+?+	3
rs1332392	4.83e-07	2kHz rec	13	62505194	A	G	2155	-0.110514	0.0199788	3.17e-08	---?-	4
rs4463979	3.62e-07	2kHz overd	13	62464305	G	A	2155	0.107413	0.0195092	3.68e-08	+++?+	4
