# Supplementary material for: Genome-wide association analysis on normal hearing function identifies PCDH20 and SLC28A3 as candidates for hearing function and loss
Source: Hum Mol Genet. 2015 Jul 17;24(19):5655–64. doi: 10.1093/hmg/ddv279 (PMC4572074; doi:10.1093/hmg/ddv279)
Supplement: Supplementary Data [file supp_ddv279_ddv279supp_table3.xlsx]

## Sheet: Sheet1
SNP	rs78043697
Trait	beta	sebeta	N	p-value
2 kHz dominant	0.119997	0.0192663	2155	4.71366e-10
X2K_overd	0.11746	0.0193443	2155	1.26284e-09
PTAM_overd	0.0501403	0.0140063	2152	0.000343806
X2K_add	0.177034	0.0635025	493	0.00530625
1 kHz dominant	0.0379661	0.0147964	2132	0.0102911
X1K_overd	0.0350661	0.0148787	2132	0.0184328
SNP	rs7032430
Trait	beta	sebeta	N	p-value
500 Hz additive	0.0352775	0.00591061	2629	2.39432e-09
500 Hz dominant	0.0426422	0.00725777	2629	4.21867e-09
PTAL additive	0.029761	0.005213	2638	1.13646e-08
PTAL dominant	0.0359613	0.00642099	2638	2.13638e-08
500 Hz overd	0.0370864	0.00779513	2629	1.95873e-06
250 Hz dominant	0.0300549	0.0066781	2621	6.77887e-06
PTAL overdx	0.0309187	0.00689214	2638	7.25462e-06
PTAM add	0.0250545	0.00565443	2634	9.38219e-06
250 Hz add	0.024055	0.0054317	2621	9.48355e-06
1 kHz add	0.0242812	0.00559705	2609	1.43644e-05
1 kHz dominant	0.0283435	0.00692884	2609	4.30156e-05
500 Hz recessive	0.0777757	0.0191697	1713	4.96605e-05
250 Hz overd	0.0274566	0.00717003	2621	0.000128476
PTAL recessive	0.062739	0.0164993	1718	0.000143231
1 kHz overd	0.0224807	0.00745494	2609	0.00256519
250 Hz recessive	0.0513567	0.0170494	1712	0.0025933
1 kHz recessive	0.0485996	0.0167688	1706	0.00375289
PTAM overd	0.0198395	0.00746599	2634	0.00787658
4 kHz add	0.0248628	0.00946488	2631	0.008618
4 kHz overd	0.0255778	0.0126303	2631	0.0428556
