# Supplementary material for: Genome-wide association analysis on normal hearing function identifies PCDH20 and SLC28A3 as candidates for hearing function and loss
Source: Hum Mol Genet. 2015 Jul 17;24(19):5655–64. doi: 10.1093/hmg/ddv279 (PMC4572074; doi:10.1093/hmg/ddv279)
Supplement: Supplementary Data [file supp_ddv279_ddv279supp_table4.xlsx]

## Sheet: Sheet1
Supplementary Table 4
Best hits for regulatory function, as in RegulomeDB (http://regulomedb.org/), score<5
Locus	SNP	Supporting data	Transcription factor (TF) binding (Cell Type)	Reference	Literature
PCDH20	rs75281867	TF binding + any motif + DNase peak	SETDB1 (U2OS) TRIM28 (HEK293)	ENCODE	Chen et al. "Trim28 contributes to EMT via regulation of E-cadherin and N-cadherin in lung cancer cell lines", doi: 10.1371/journal.pone.0101040
PCDH20	rs7984132	TF binding + any motif + DNase peak	TCF7L2 (HEK293)	ENCODE	Vijaya Kumar et al. "HS3ST2 modulates breast cancer cell invasiveness via MAP kinase- and Tcf4 (Tcf7l2)-dependent regulation of protease and cadherin expression", doi: 10.1002/ijc.28921
PCDH20	rs77604362	TF binding + DNase peak	SETDB1 (U2OS) TRIM2 (HEK293)	ENCODE	Chen et al. "Trim28 contributes to EMT via regulation of E-cadherin and N-cadherin in lung cancer cell lines", doi: 10.1371/journal.pone.0101040
SLC28A3	rs35664751	TF binding + DNase peak	SUZ12 (NT2-D1)	ENCODE	NA
